# Supplementary material for: Chromium Contamination and Health Risk Assessment of Soil and Agricultural Products in a Rural Area in Southern China
Source: Toxics. 2022 Dec 27;11(1):27. doi: 10.3390/toxics11010027 (PMC9866242; doi:10.3390/toxics11010027)
Supplement: Supplementary file 1 [file toxics-11-00027-s001.zip]

Archive with 1 entries (1 files):
- toxics-2109056-supplementary.pdf
